# Supplementary material for: Global trends of laser bone ablation: bibliometric analysis of publications from 1979 to 2023
Source: Front Surg. 2025 Mar 11;12:1461319. doi: 10.3389/fsurg.2025.1461319 (PMC11933057; doi:10.3389/fsurg.2025.1461319)
Supplement: Supplementary file 1 [file Datasheet1.zip]

Archive with 19 entries (19 files):
- laser bone ablation Bibliometric analysis     version with track changes.docx
- Supplementary material-figures/Figure 1.jpg
- Supplementary material-figures/Figure 10.jpg
- Supplementary material-figures/Figure 2 A.jpg
- Supplementary material-figures/Figure 2 B.jpg
- Supplementary material-figures/Figure 3 A.jpg
- Supplementary material-figures/Figure 3 B.jpg
- Supplementary material-figures/Figure 3 C.jpg
- Supplementary material-figures/Figure 4 A.jpg
- Supplementary material-figures/Figure 4 B.jpg
- Supplementary material-figures/Figure 4 C.jpg
- Supplementary material-figures/Figure 4 D.jpg
- Supplementary material-figures/Figure 5.jpg
- Supplementary material-figures/Figure 6 A.jpg
- Supplementary material-figures/Figure 6 B.jpg
- Supplementary material-figures/Figure 7.jpg
- Supplementary material-figures/Figure 8.jpg
- Supplementary material-figures/Figure 9.jpg
- Table 1.DOCX
